# Supplementary material for: Impact of fresh and fermented vegetable consumption on gut microbiota and body composition: insights from diverse data analysis approaches
Source: Front Nutr. 2025 Jul 15;12:1623710. doi: 10.3389/fnut.2025.1623710 (PMC12306187; doi:10.3389/fnut.2025.1623710)
Supplement: Supplementary file 1 [file Supplementary_file_1.zip]

Archive with 14 entries (14 files):
- Supplementary Table 2.DOCX
- Supplementary Table 1.DOCX
- Supplementary Figure 8.TIFF
- Supplementary Figure 5.TIFF
- Supplementary Figure 2.TIFF
- Supplementary Figure 7.PDF
- Supplementary Figure 6.PDF
- Supplementary Figure 4.PDF
- Supplementary Figure 3.PDF
- Supplementary Figure 1.PDF
- Supplementary Material Captions.DOCX
- Supplementary Table 5.XLSX
- Supplementary Table 4.DOCX
- Supplementary Table 3.XLSX
