# Supplementary material for: Impact of fresh and fermented vegetable consumption on gut microbiota and body composition: insights from diverse data analysis approaches
Source: Front Nutr. 2025 Jul 15;12:1623710. doi: 10.3389/fnut.2025.1623710 (PMC12306187; doi:10.3389/fnut.2025.1623710)
Supplement: Supplementary file 1 [file Supplementary_file_1.zip › Supplementary Table 5.XLSX]

## Sheet: Sheet1
STable 5: FDR-adjusted results of group and cluster comparisons following Wilcoxon rank-sum tests.
GROUPS											CLUSTERS
Baseline (P1)											Baseline (P1)
	Genus	group1	group2	n1	n2	statistic	p	p.adj	p.adj.signif			Genus	group1	group2	n1	n2	statistic	p	p.adj	p.adj.signif
1	Blautia	Control	Antibiotics	22	17	101	0.014	0.028	*		1	Bacteroides	HCluster_1	HCluster_2	22	13	272	6.87e-07	1.18e-06	****
2	Christensenellaceae_R-7_group	Control	Constipation	22	16	94	0.016	0.032	*		2	Bacteroides	HCluster_1	HCluster_3	22	20	400	7.88e-07	1.18e-06	****
3	Eisenbergiella	Control	Antibiotics	22	17	84	0.003	0.006	**		3	Christensenellaceae_R-7_group	HCluster_1	HCluster_3	22	20	104	0.004	0.005	**
4	Enterococcus	Control	Constipation	22	16	100.5	0.007	0.014	*		4	Christensenellaceae_R-7_group	HCluster_2	HCluster_3	13	20	29	7.11e-05	0.000213	***
5	Escherichia-Shigella	Control	Constipation	22	16	78	0.003	0.006	**		5	Colidextribacter	HCluster_1	HCluster_3	22	20	134	0.031	0.047	*
6	Fenollaria	Control	Constipation	22	16	96	0.002	0.003	**		6	Colidextribacter	HCluster_2	HCluster_3	13	20	66	0.018	0.047	*
7	Fenollaria	Control	Antibiotics	22	17	140	0.036	0.036	*		7	DTU089	HCluster_1	HCluster_3	22	20	131	0.025	0.037	*
8	Flavonifractor	Control	Constipation	22	16	87.5	0.009	0.018	*		8	DTU089	HCluster_2	HCluster_3	13	20	64	0.015	0.037	*
9	Methanobrevibacter	Control	Constipation	22	16	108	0.043	0.049	*		9	Eggerthella	HCluster_1	HCluster_2	22	13	238	0.000608	0.002	**
10	Methanobrevibacter	Control	Antibiotics	22	17	253.5	0.049	0.049	*		10	Eggerthella	HCluster_1	HCluster_3	22	20	315	0.013	0.02	*
11	Solobacterium	Control	Constipation	22	16	115	0.016	0.033	*		11	Family_XIII_AD3011_group	HCluster_1	HCluster_2	22	13	67	0.009	0.013	*
12	Sutterella	Control	Antibiotics	22	17	274	0.014	0.028	*		12	Family_XIII_AD3011_group	HCluster_1	HCluster_3	22	20	45	1.91e-06	5.73e-06	****
13	UCG-007	Control	Constipation	22	16	126.5	0.022	0.045	*		13	Family_XIII_AD3011_group	HCluster_2	HCluster_3	13	20	76	0.048	0.048	*
14	Veillonella	Control	Constipation	22	16	261	0.011	0.023	*		14	Holdemanella	HCluster_1	HCluster_2	22	13	65	0.004	0.01	*
15	Victivallis	Control	Antibiotics	22	17	275	0.011	0.022	*		15	Holdemanella	HCluster_1	HCluster_3	22	20	121	0.007	0.01	*
											16	Howardella	HCluster_1	HCluster_2	22	13	72.5	0.004	0.006	**
											17	Howardella	HCluster_1	HCluster_3	22	20	111	0.001	0.004	**
											18	Merdibacter	HCluster_1	HCluster_2	22	13	207	0.018	0.031	*
											19	Merdibacter	HCluster_2	HCluster_3	13	20	71	0.02	0.031	*
											20	Methanobrevibacter	HCluster_1	HCluster_3	22	20	103.5	0.003	0.008	**
											21	Methanobrevibacter	HCluster_2	HCluster_3	13	20	55	0.006	0.008	**
											22	NK4A214_group	HCluster_1	HCluster_2	22	13	73	0.017	0.025	*
											23	NK4A214_group	HCluster_1	HCluster_3	22	20	118.5	0.01	0.025	*
											24	Oxalobacter	HCluster_1	HCluster_3	22	20	85.5	0.000266	0.000798	***
											25	Oxalobacter	HCluster_2	HCluster_3	13	20	59.5	0.007	0.011	*
											26	Paraprevotella	HCluster_1	HCluster_2	22	13	80	0.027	0.041	*
											27	Paraprevotella	HCluster_1	HCluster_3	22	20	110	0.005	0.015	*
											28	Peptostreptococcus	HCluster_1	HCluster_3	22	20	141.5	0.024	0.037	*
											29	Peptostreptococcus	HCluster_2	HCluster_3	13	20	74.5	0.022	0.037	*
											30	Prevotella_9	HCluster_1	HCluster_2	22	13	0	3.95e-08	1.19e-07	****
											31	Prevotella_9	HCluster_1	HCluster_3	22	20	47	1.01e-06	1.52e-06	****
											32	Prevotella_9	HCluster_2	HCluster_3	13	20	256	3.7e-06	3.7e-06	****
											33	Pseudoflavonifractor	HCluster_1	HCluster_3	22	20	286	0.033	0.05	*
											34	Pseudoflavonifractor	HCluster_2	HCluster_3	13	20	174	0.033	0.05	*
											35	Senegalimassilia	HCluster_1	HCluster_2	22	13	64	0.005	0.008	**
											36	Senegalimassilia	HCluster_1	HCluster_3	22	20	64	6.12e-05	0.000184	***
											37	UBA1819	HCluster_1	HCluster_2	22	13	213.5	0.016	0.024	*
											38	UBA1819	HCluster_2	HCluster_3	13	20	56	0.007	0.02	*
											39	UCG-002	HCluster_1	HCluster_3	22	20	43	8.78e-06	2.63e-05	****
											40	UCG-002	HCluster_2	HCluster_3	13	20	35	0.000227	0.00034	***
											41	UCG-009	HCluster_1	HCluster_2	22	13	79	0.018	0.027	*
											42	UCG-009	HCluster_1	HCluster_3	22	20	100.5	0.002	0.005	**
											43	[Eubacterium]_siraeum_group	HCluster_1	HCluster_3	22	20	127.5	0.02	0.03	*
											44	[Eubacterium]_siraeum_group	HCluster_2	HCluster_3	13	20	55.5	0.006	0.019	*
At the end of the study (P5)											At the end of the study (P5)
	Genus	group1	group2	n1	n2	statistic	p	p.adj	p.adj.signif			Genus	group1	group2	n1	n2	statistic	p	p.adj	p.adj.signif
1	Anaerofilum	Control	Constipation	22	16	99.5	0.022	0.045	*		1	Bacteroides	HCluster_1	HCluster_2	22	13	236	0.001	0.002	**
2	Anaerotruncus	Control	Constipation	22	16	109	0.045	0.045	*		2	Bacteroides	HCluster_1	HCluster_3	22	20	362	0.000202	0.000606	***
3	Anaerotruncus	Control	Antibiotics	22	17	112.5	0.035	0.045	*		3	Christensenellaceae_R-7_group	HCluster_1	HCluster_3	22	20	129	0.021	0.032	*
4	Blautia	Control	Antibiotics	22	17	98	0.011	0.022	*		4	Christensenellaceae_R-7_group	HCluster_2	HCluster_3	13	20	48	0.002	0.006	**
5	Faecalibacterium	Control	Constipation	22	16	282	0.001	0.003	**		5	Eggerthella	HCluster_1	HCluster_2	22	13	236	0.001	0.003	**
6	Fenollaria	Control	Constipation	22	16	126.5	0.022	0.045	*		6	Eggerthella	HCluster_1	HCluster_3	22	20	335	0.002	0.004	**
7	Flavonifractor	Control	Constipation	22	16	97	0.02	0.02	*		7	Family_XIII_AD3011_group	HCluster_1	HCluster_3	22	20	110	0.006	0.009	**
8	Flavonifractor	Control	Antibiotics	22	17	85.5	0.004	0.008	**		8	Family_XIII_AD3011_group	HCluster_2	HCluster_3	13	20	49	0.002	0.006	**
9	Fusobacterium	Control	Constipation	22	16	109	0.008	0.017	*		9	Fusicatenibacter	HCluster_1	HCluster_2	22	13	249	0.000128	0.000384	***
10	Haemophilus	Control	Constipation	22	16	262	0.01	0.02	*		10	Fusicatenibacter	HCluster_1	HCluster_3	22	20	309	0.025	0.037	*
11	Intestinimonas	Control	Constipation	22	16	35	3.26e-05	6.52e-05	****		11	Gordonibacter	HCluster_1	HCluster_3	22	20	345.5	0.000483	0.001	**
12	Intestinimonas	Control	Antibiotics	22	17	111	0.032	0.032	*		12	Gordonibacter	HCluster_2	HCluster_3	13	20	183	0.017	0.026	*
13	Parvimonas	Control	Constipation	22	16	120	0.015	0.03	*		13	Holdemanella	HCluster_1	HCluster_2	22	13	52	0.000751	0.002	**
14	Peptoniphilus	Control	Constipation	22	16	102	0.016	0.031	*		14	Holdemanella	HCluster_1	HCluster_3	22	20	101	0.001	0.002	**
15	UBA1819	Control	Constipation	22	16	78	0.004	0.008	**		15	Howardella	HCluster_1	HCluster_2	22	13	83	0.016	0.025	*
16	Varibaculum	Control	Constipation	22	16	53	1.85e-05	3.7e-05	****		16	Howardella	HCluster_1	HCluster_3	22	20	124	0.006	0.018	*
17	Victivallis	Control	Antibiotics	22	17	278	0.009	0.017	*		17	Methanobrevibacter	HCluster_1	HCluster_3	22	20	117	0.009	0.022	*
18	[Eubacterium]_nodatum_group	Control	Constipation	22	16	100	0.013	0.026	*		18	Methanobrevibacter	HCluster_2	HCluster_3	13	20	64	0.014	0.022	*
19	[Ruminococcus]_torques_group	Control	Antibiotics	22	17	107	0.023	0.046	*		19	Paraprevotella	HCluster_1	HCluster_2	22	13	76	0.02	0.031	*
											20	Paraprevotella	HCluster_1	HCluster_3	22	20	128	0.02	0.031	*
											21	Prevotella_9	HCluster_1	HCluster_2	22	13	1	4.91e-08	1.47e-07	****
											22	Prevotella_9	HCluster_1	HCluster_3	22	20	48	1.17e-06	1.76e-06	****
											23	Prevotella_9	HCluster_2	HCluster_3	13	20	221	0.000846	0.000846	***
											24	Pseudoflavonifractor	HCluster_1	HCluster_3	22	20	310	0.004	0.011	*
											25	Pseudoflavonifractor	HCluster_2	HCluster_3	13	20	176	0.013	0.019	*
											26	UCG-002	HCluster_1	HCluster_3	22	20	99	0.002	0.006	**
											27	UCG-002	HCluster_2	HCluster_3	13	20	60	0.009	0.014	*
