# Supplementary material for: Impact of fresh and fermented vegetable consumption on gut microbiota and body composition: insights from diverse data analysis approaches
Source: Front Nutr. 2025 Jul 15;12:1623710. doi: 10.3389/fnut.2025.1623710 (PMC12306187; doi:10.3389/fnut.2025.1623710)
Supplement: Supplementary file 1 [file Supplementary_file_1.zip › Supplementary Table 3.XLSX]

## Sheet: Sheet2
STable 3
A. Participant group and cluster assignments, along with baseline (P1) body composition results.														B. Median and average body composition values in groups, clusters and overall
ID	GROUP	CLUSTER	PERIOD	SEX	HEIGHT, cm	WEIGHT, kg	BMI	FATP, %	AGE, years	PhA	WHtR			CTRL GROUP	Average	StDev	Median	Q1	Q3		HCluster_1	Average	StDev	Median	Q1	Q3		OVERALL	Average	StDev	Median	Q1	Q3
AB_01	Antibiotics	HCluster_1	Base	F	164	66.9	24.8736	28.9	30	6.07534	0.487805			HEIGHT, cm	174	8.83715	174.5	166.5	177.75		HEIGHT, cm	171.682	6.2365	172.5	169.25	174		HEIGHT, cm	172.509	7.14369	173	166.5	176
AB_04	Antibiotics	HCluster_1	Base	F	174	68.5	22.6252	24.7	36	5.82385	0.477011			WEIGHT, kg	70.3091	9.062	69.2	65.425	75.55		WEIGHT, kg	69.1227	10.9	67	64.8	71.825		WEIGHT, kg	71.8982	11.358	70	65.45	75.75
AB_05	Antibiotics	HCluster_1	Base	F	178	67.3	21.241	28.3	40	4.70349	0.432584			BMI	23.1602	1.75861	23.4653	22.2328	24.4264		BMI	23.4296	3.35502	23.1514	21.3598	24.5022		BMI	24.1367	3.4577	23.55	22.2502	24.8058
AB_06	Antibiotics	HCluster_1	Base	F	175	74	24.1633	30.6	44	5.29802	0.497143			FATP, %	22.6	5.30741	23.6	18.725	27.025		FATP, %	26.3636	6.80809	27.4	23.275	29.6		FATP, %	26.3545	7.14487	26.5	22.65	29.7
AB_08	Antibiotics	HCluster_1	Base	F	169	52.2	18.2767	18	20	5.20793	0.39645			AGE, years	34.2273	6.48024	35.5	28.5	37.75		AGE, years	35.4091	8.66663	35	30.5	40		AGE, years	37.5818	7.98074	37	32.5	42.5
AB_09	Antibiotics	HCluster_1	Base	M	188	88	24.8981	17.7	35	6.42666	0.49734			PhA	5.95655	0.590456	5.96358	5.48639	6.38741		PhA	5.62311	0.544462	5.5916	5.29901	5.93043		PhA	5.7478	0.545737	5.81663	5.32728	6.08328
AB_10	Antibiotics	HCluster_1	Base	F	166	56.3	20.4311	26.5	51	4.90689	0.487952			WHtR	0.468614	0.032495	0.463624	0.449364	0.492282		WHtR	0.469412	0.0449953	0.466863	0.435393	0.494845		WHtR	0.485726	0.0501951	0.483051	0.455966	0.506884
AB_11	Antibiotics	HCluster_1	Base	F	173	66.6	22.2527	24.9	40	5.69778	0.468208			n, Total	22						n, Total	22						n, Total	55
AB_13	Antibiotics	HCluster_1	Base	F	162	64.6	24.6152	31.4	32	5.63539	0.521605			n, Female	14						n, Female	19						n, Female	45
CG_02	Control	HCluster_1	Base	F	171	63.5	21.7161	27.7	23	4.8591	0.421053			n, Male	8						n, Male	3						n, Male	10
CG_04	Control	HCluster_1	Base	M	176	65.4	21.1131	11.5	38	6.38113	0.457386
CG_11	Control	HCluster_1	Base	F	171	67.1	22.9472	29.7	36	5.37692	0.517544			CONS GROUP	Average	StDev	Median	Q1	Q3		HCluster_2	Average	StDev	Median	Q1	Q3
CG_16	Control	HCluster_1	Base	F	178	74	23.3556	28.3	26	5.72513	0.44382			HEIGHT, cm	171.812	4.11856	172.5	169.75	173.25		HEIGHT, cm	177	9.2826	177	169	184
CG_20	Control	HCluster_1	Base	F	159	65.5	25.9088	27.1	25	6.92415	0.487421			WEIGHT, kg	77.7563	14.5988	71.4	66.775	92.425		WEIGHT, kg	73.0692	10.2105	74.3	67.1	79.4
CG_21	Control	HCluster_1	Base	F	164	56.4	20.9697	22.8	33	5.40681	0.42378			BMI	26.3747	5.10526	23.9376	22.5714	31.3725		BMI	23.2531	2.14909	23.4936	22.2478	24.427
CG_23	Control	HCluster_1	Base	M	174	72	23.7812	16.8	35	6.17825	0.462644			FATP, %	31.0438	8.86243	29.8	24.7	38		FATP, %	22.7308	6.03122	21	18.7	28.4
CP_02	Constipation	HCluster_1	Base	F	174	71.3	23.55	30.2	35	5.55757	0.465517			AGE, years	40.875	9.0471	40.5	34.75	45.25		AGE, years	36.1538	6.70629	37	30	40
CP_04	Constipation	HCluster_1	Base	F	174	85.6	28.2732	35.9	43	5.29697	0.534483			PhA	5.66076	0.51273	5.54845	5.32555	5.9816		PhA	5.7183	0.641773	5.84371	5.14983	5.91144
CP_06	Constipation	HCluster_1	Base	F	172	71.1	24.0333	29.3	40	5.30199	0.447674			WHtR	0.516809	0.0707489	0.49858	0.464745	0.573308		WHtR	0.482114	0.0329512	0.483051	0.466321	0.508021
CP_11	Constipation	HCluster_1	Base	F	173	58.4	19.5128	21.4	34	5.62562	0.416185			n, Total	16						n, Total	13
CP_15	Constipation	HCluster_1	Base	F	172	65.8	22.2418	25	27	5.96596	0.406977			n, Female	15						n, Female	7
CP_16	Constipation	HCluster_1	Base	F	170	100.2	34.6713	43.3	56	5.3334	0.576471			n, Male	1						n, Male	6
AB_03	Antibiotics	HCluster_2	Base	F	177	72.8	23.2373	28.4	37	5.12154	0.471751
AB_07	Antibiotics	HCluster_2	Base	F	165	61.8	22.6997	24.2	48	5.25043	0.481818			AB GROUP	Average	StDev	Median	Q1	Q3		HCluster_3	Average	StDev	Median	Q1	Q3
AB_14	Antibiotics	HCluster_2	Base	F	165	74.3	27.2911	33.1	40	5.85457	0.509091			HEIGHT, cm	171.235	6.96894	172	165	175		HEIGHT, cm	170.5	5.36558	171	165.75	173.25
CG_01	Control	HCluster_2	Base	M	175	75.8	24.751	21	44	5.90092	0.531429			WEIGHT, kg	68.4412	8.79304	67.8	64.6	74		WEIGHT, kg	74.19	12.4136	71.1	66.8	76.825
CG_06	Control	HCluster_2	Base	M	177	69.7	22.2478	15.3	32	6.47543	0.483051			BMI	23.2941	2.18691	23.2373	22.2527	24.8736		BMI	25.4888	3.94762	23.9376	23.0376	25.5211
CG_08	Control	HCluster_2	Base	M	189	79.4	22.2278	16.3	27	5.84371	0.462963			FATP, %	26.8	4.48372	27.1	24.7	30.6		FATP, %	28.7	7.49056	26.95	23.95	31.375
CG_10	Control	HCluster_2	Base	F	179	65.5	20.4426	25.5	40	4.97471	0.413408			AGE, years	38.8235	7.4266	40	36	43		AGE, years	40.9	7.15174	40	36	44.75
CG_13	Control	HCluster_2	Base	M	184	82.7	24.427	14.9	30	7.03604	0.494565			PhA	5.55958	0.442709	5.63539	5.25043	5.83786		PhA	5.90415	0.462988	5.93266	5.60234	6.15268
CG_14	Control	HCluster_2	Base	M	187	86.9	24.8506	18.7	42	6.42622	0.508021			WHtR	0.478615	0.0316619	0.485207	0.468208	0.49734		WHtR	0.506019	0.0590491	0.49283	0.461989	0.517054
CG_15	Control	HCluster_2	Base	M	193	87.7	23.5443	20.5	28	5.14983	0.466321			n, Total	17						n, Total	20
CG_17	Control	HCluster_2	Base	F	175	74.8	24.4245	28.9	37	5.91144	0.514286			n, Female	16						n, Female	19
CG_22	Control	HCluster_2	Base	F	166	51.4	18.6529	18.8	37	5.32117	0.433735			n, Male	1						n, Male	1
CP_13	Constipation	HCluster_2	Base	F	169	67.1	23.4936	29.9	28	5.07188	0.497041
AB_02	Antibiotics	HCluster_3	Base	F	162	56.5	21.5287	22.5	48	5.81663	0.444444			StDev - standard deviation
AB_12	Antibiotics	HCluster_3	Base	F	178	73	23.04	26.4	36	5.83786	0.460674			Q1 - the first quartile
AB_15	Antibiotics	HCluster_3	Base	F	174	77.2	25.4987	31.6	41	5.34842	0.505747			Q3 - the third quartile
AB_16	Antibiotics	HCluster_3	Base	F	172	75.7	25.5882	31.3	39	5.88475	0.511628
AB_17	Antibiotics	HCluster_3	Base	F	169	67.8	23.7387	27.1	43	5.62334	0.485207
CG_03	Control	HCluster_3	Base	F	164	62.9	23.3864	26.3	47	6.12779	0.47561
CG_05	Control	HCluster_3	Base	F	173	70.7	23.6226	25.2	36	6.3895	0.450867
CG_07	Control	HCluster_3	Base	F	176	76.7	24.7611	27.9	26	5.92874	0.448864
CG_09	Control	HCluster_3	Base	F	164	67.3	25.0223	26.8	35	6.22737	0.493902
CG_12	Control	HCluster_3	Base	F	168	68.7	24.341	24	39	6.48136	0.464286
CG_18	Control	HCluster_3	Base	F	165	62.7	23.0303	23.2	37	5.99843	0.454545
CP_03	Constipation	HCluster_3	Base	F	167	93.9	33.6692	44.8	51	4.68032	0.61976
CP_05	Constipation	HCluster_3	Base	F	173	71.5	23.8899	29.7	36	5.47987	0.462428
CP_07	Constipation	HCluster_3	Base	F	170	92.1	31.8685	37.7	43	6.50861	0.629412
CP_08	Constipation	HCluster_3	Base	F	166	60.7	22.0279	23.8	32	6.02853	0.5
CP_09	Constipation	HCluster_3	Base	F	173	103.2	34.4816	42.7	57	5.53933	0.618497
CP_10	Constipation	HCluster_3	Base	F	165	65.3	23.9853	27.6	41	5.93658	0.533333
CP_12	Constipation	HCluster_3	Base	M	182	74.5	22.4912	13.5	49	6.09122	0.491758
CP_14	Constipation	HCluster_3	Base	F	176	70	22.5981	23	44	6.64829	0.497159
CP_17	Constipation	HCluster_3	Base	F	173	93.4	31.2072	38.9	38	5.50608	0.572254
HCluster - based on hierarchical clustering of base period gut microbiota comopsition
Group - based on results of self-reported recruitment questionnaire
SEX - F: female, M: male
BMI - Body mass index
FATP - fat percent
PhA - phase angle
WHtR - ratio of waist circumference (cm) to height (cm)
